# Supplementary material for: Non-Participation in Breast Cancer Screening in Spain and Potential Application in the Present and Future: A Cross Sectional Study
Source: Cancers (Basel). 2021 Aug 27;13(17):4331. doi: 10.3390/cancers13174331 (PMC8430829; doi:10.3390/cancers13174331)
Supplement: Supplementary file 1 [file cancers-13-04331-s001.zip]

Archive with 1 entries (1 files):
- cancers-1333697-supplementary.pdf
